# Supplementary material for: A Squalene-Based Nanoemulsion for Therapeutic Delivery of Resiquimod
Source: Pharmaceutics. 2021 Dec 2;13(12):2060. doi: 10.3390/pharmaceutics13122060 (PMC8706843; doi:10.3390/pharmaceutics13122060)
Supplement: Supplementary file 1 [file pharmaceutics-13-02060-s001.zip]

Archive with 1 entries (1 files):
- pharmaceutics-1468473-supplementary.pdf
